# Supplementary material for: Taxonomy of the thelyphonid genus Typopeltis Pocock, 1894, including homology proposals for the male gonopod structures (Arachnida, Thelyphonida, Typopeltinae)
Source: Zookeys. 2019 May 20;848:21–39. doi: 10.3897/zookeys.848.32263 (PMC6536482; doi:10.3897/zookeys.848.32263)
Supplement: XML Treatment for Typopeltis laurentianus [file zookeys.848.32263-treatment1.xml]

<!DOCTYPE tp:taxon-treatment
  PUBLIC "-//TaxonX//DTD Taxonomic Treatment Publishing DTD v0 20100105//EN" "tax-treatment-NSO.dtd">
<tp:taxon-treatment xmlns:tp="http://www.plazi.org/taxpub"><tp:treatment-meta><kwd-group><label>Taxon classification</label><kwd><named-content xmlns:xlink="http://www.w3.org/1999/xlink" content-type="kingdom">Animalia</named-content></kwd><kwd><named-content xmlns:xlink="http://www.w3.org/1999/xlink" content-type="order">Uropygi</named-content></kwd><kwd><named-content xmlns:xlink="http://www.w3.org/1999/xlink" content-type="family">Thelyphonidae</named-content></kwd></kwd-group><mixed-citation publication-type="journal"><person-group><name><surname>Seraphim</surname><given-names>Gabriel</given-names></name><name><surname>Giupponi</surname><given-names>Alessandro Ponce de Leão</given-names></name><name><surname>de Miranda</surname><given-names>Gustavo Silva</given-names></name></person-group><article-title>Taxonomy of the thelyphonid genus <italic><tp:taxon-name><tp:taxon-name-part taxon-name-part-type="genus" reg="Typopeltis">Typopeltis</tp:taxon-name-part></tp:taxon-name></italic> Pocock, 1894, including homology proposals for the male gonopod structures (<tp:taxon-name><tp:taxon-name-part taxon-name-part-type="class">Arachnida</tp:taxon-name-part></tp:taxon-name>, Thelyphonida, <tp:taxon-name><tp:taxon-name-part taxon-name-part-type="subfamily">Typopeltinae</tp:taxon-name-part></tp:taxon-name>)</article-title><source>Zookeys</source><day>20</day><month>5</month><year>2019</year><volume>848</volume><fpage>21</fpage><lpage>39</lpage><pub-id pub-id-type="doi">10.3897/zookeys.848.32263</pub-id></mixed-citation></tp:treatment-meta><tp:nomenclature><tp:taxon-name>
                    <tp:taxon-name-part taxon-name-part-type="genus" reg="Typopeltis">Typopeltis</tp:taxon-name-part>
                    <tp:taxon-name-part taxon-name-part-type="species" reg="laurentianus">laurentianus</tp:taxon-name-part>
                    <object-id xmlns:xlink="http://www.w3.org/1999/xlink" content-type="zoobank" xlink:type="simple">http://zoobank.org/BE3AADFF-51A5-4F27-B039-346F0A280271</object-id>
                  </tp:taxon-name><tp:taxon-status xmlns:xlink="http://www.w3.org/1999/xlink" xlink:type="simple">sp. n.</tp:taxon-status></tp:nomenclature><tp:treatment-sec sec-type="type material" id="SECID0ECLAE"><title>Type material.</title><p><bold><italic>Holotype</italic></bold> male: VIETNAM: Hà Tĩnh, <named-content xmlns:xlink="http://www.w3.org/1999/xlink" content-type="dwc:verbatimCoordinates" xlink:type="simple"><named-content content-type="geo-json" specific-use="{&#34;type&#34;:&#34;Point&#34;,&#34;coordinates&#34;:[105.886949,18.355240]}" id="NCID0EQLAE" xlink:type="simple">18.355240, 105.886949</named-content></named-content>, 1998 (<named-content xmlns:xlink="http://www.w3.org/1999/xlink" content-type="dwc:institutional_code" xlink:type="simple">MNRJ</named-content> 08243). <bold><italic>Paratypes</italic></bold>: VIETNAM: Hà Tĩnh, <named-content xmlns:xlink="http://www.w3.org/1999/xlink" content-type="dwc:verbatimCoordinates" xlink:type="simple"><named-content content-type="geo-json" specific-use="{&#34;type&#34;:&#34;Point&#34;,&#34;coordinates&#34;:[105.886949,18.355240]}" id="NCID0EAMAE" xlink:type="simple">18.355240, 105.886949</named-content></named-content>, 1998 (2 males, <named-content xmlns:xlink="http://www.w3.org/1999/xlink" content-type="dwc:institutional_code" xlink:type="simple">MNRJ</named-content> 08243); Hà Tĩnh, <named-content xmlns:xlink="http://www.w3.org/1999/xlink" content-type="dwc:verbatimCoordinates" xlink:type="simple"><named-content content-type="geo-json" specific-use="{&#34;type&#34;:&#34;Point&#34;,&#34;coordinates&#34;:[105.886949,18.355240]}" id="NCID0ENMAE" xlink:type="simple">18.355240, 105.886949</named-content></named-content>, 1997 (1 male, 1 female, <named-content xmlns:xlink="http://www.w3.org/1999/xlink" content-type="dwc:institutional_code" xlink:type="simple">MNRJ</named-content> 08242); Quang Binh: Phong Nha-Kẻ Bàng National Park, <named-content xmlns:xlink="http://www.w3.org/1999/xlink" content-type="dwc:verbatimCoordinates" xlink:type="simple"><named-content content-type="geo-json" specific-use="{&#34;type&#34;:&#34;Point&#34;,&#34;coordinates&#34;:[106.283344,17.590802]}" id="NCID0E1MAE" xlink:type="simple">17.590802, 106.283344</named-content></named-content>, 2001 (1 male, <named-content xmlns:xlink="http://www.w3.org/1999/xlink" content-type="dwc:institutional_code" xlink:type="simple">MNHN</named-content> AR-UR-2 [ex <named-content xmlns:xlink="http://www.w3.org/1999/xlink" content-type="dwc:institutional_code" xlink:type="simple">MNRJ</named-content> 08244]; 1 female, <named-content xmlns:xlink="http://www.w3.org/1999/xlink" content-type="dwc:institutional_code" xlink:type="simple">CAS</named-content>, CASENT 9081667 [ex <named-content xmlns:xlink="http://www.w3.org/1999/xlink" content-type="dwc:institutional_code" xlink:type="simple">MNRJ</named-content> 08245]); Vĩnh Phúc, <named-content xmlns:xlink="http://www.w3.org/1999/xlink" content-type="dwc:verbatimCoordinates" xlink:type="simple"><named-content content-type="geo-json" specific-use="{&#34;type&#34;:&#34;Point&#34;,&#34;coordinates&#34;:[106.283344,17.590802]}" id="NCID0EWNAE" xlink:type="simple">17.590802, 106.283344</named-content></named-content>, x.1980, leg. R. Boistel (2 females, <named-content xmlns:xlink="http://www.w3.org/1999/xlink" content-type="dwc:institutional_code" xlink:type="simple">MNRJ</named-content> 08246).</p></tp:treatment-sec><tp:treatment-sec sec-type="etymology" id="SECID0EAOAE"><title>Etymology.</title><p>Species name <italic><tp:taxon-name><tp:taxon-name-part taxon-name-part-type="genus" reg="Typopeltis"/><tp:taxon-name-part taxon-name-part-type="species" reg="laurentianus">laurentianus</tp:taxon-name-part></tp:taxon-name></italic> (laurentiana, laurentianum) is a Latin adjective after our friend, the distinguished Franco-Brazilian arachnologist Wilson Lourenço. The Latin form of Portuguese Lourenço is Laurentius (genitive Laurentiī), a noun of the second declension, cognate of English Lawrence or French Laurent. The ICZN allows authors of new species to choose the Latin version of contemporary names derived from Latin, which may be more euphonic than the modern counterparts.</p><!--PageBreak --></tp:treatment-sec><tp:treatment-sec sec-type="diagnosis" id="SECID0EROAE"><title>Diagnosis.</title><p>Males (about 35 mm in total length without flagellum) larger than females (see measurements); males with patellar apophysis very long, with narrow base and apex, broader in the middle, with a small antero-posterior curve. Patellar apophysis without spines in the trunk or the terminal portion, with a smooth integument texture that differs from all the other species of <italic><tp:taxon-name><tp:taxon-name-part taxon-name-part-type="genus" reg="Typopeltis">Typopeltis</tp:taxon-name-part></tp:taxon-name></italic>. The male gonopod is simple, delimited by a sclerotized curved cuticle (posterior apex of <bold><abbrev xmlns:xlink="http://www.w3.org/1999/xlink" xlink:title="fistula" id="ABBRID0E6OAE" xlink:type="simple">Fi</abbrev></bold>), with inverted trapezoid shape with rounded edges. The female gonopod has a bulbous <bold><abbrev xmlns:xlink="http://www.w3.org/1999/xlink" xlink:title="receptaculum seminis" id="ABBRID0EEPAE" xlink:type="simple">RS</abbrev></bold> with a wide base and a well marked <bold><abbrev xmlns:xlink="http://www.w3.org/1999/xlink" xlink:title="circulus chitinosus" id="ABBRID0EJPAE" xlink:type="simple">CCh</abbrev></bold>.</p></tp:treatment-sec><tp:treatment-sec sec-type="description" id="SECID0ENPAE"><title>Description.</title><p>(Holotype male) <bold><italic>Colouration (in alcohol).</italic></bold> Reddish-brown. Carapace darker on anterior region than posterior region. Abdomen slightly yellowish. Pedipalps dark red, lighter in females lighter. Median eyes dark, almost black, lateral eyes yellow.</p><p><bold><italic>Carapace</italic></bold> (Figs <xref ref-type="fig" rid="F1">1A</xref>, <xref ref-type="fig" rid="F2">2A</xref>). With thick granules of irregular shapes homogeneously covering whole surface, granules interspaced. Lateral keel with one seta on each anterior end, next to median eyes; posterior end of keels above lateral triad of eyes, keel extends from posterior to anterior region of carapace; keels divided by median ocular ridge. Carapace has depression extending from posterior region of median ocular tubercle to region above subtriangular fovea. Median eye tubercle elevated, with well-marked ridge between eyes. Chelicerae with several setae in ventral region and on cheliceral claw. Cheliceral claw curved inwards, with thick base and narrow apex, and with short keel, smaller than half length of tooth (Fig. <xref ref-type="fig" rid="F3">3A</xref>).</p><fig id="F1" position="float" orientation="portrait"><label>Figure 1.</label><caption><p><italic><tp:taxon-name><tp:taxon-name-part taxon-name-part-type="genus" reg="Typopeltis">Typopeltis</tp:taxon-name-part><tp:taxon-name-part taxon-name-part-type="species" reg="laurentianus">laurentianus</tp:taxon-name-part></tp:taxon-name></italic> sp. n., holotype (male). <bold>A</bold> Carapace <bold>B</bold> sternum <bold>C</bold> pedipalps (dorsal) <bold>D</bold> pedipalps (ventral) <bold>E</bold> opisthosoma (dorsal) <bold>F</bold> opisthosoma (ventral) <bold>G</bold> ommatoid <bold>H</bold> gonopod.</p></caption><graphic xmlns:xlink="http://www.w3.org/1999/xlink" xlink:href="zookeys-848-021-g001.jpg" position="float" orientation="portrait" xlink:type="simple" id="oo_302884.jpg"/></fig><fig id="F2" position="float" orientation="portrait"><label>Figure 2.</label><caption><p><italic><tp:taxon-name><tp:taxon-name-part taxon-name-part-type="genus" reg="Typopeltis">Typopeltis</tp:taxon-name-part><tp:taxon-name-part taxon-name-part-type="species" reg="laurentianus">laurentianus</tp:taxon-name-part></tp:taxon-name></italic> sp. n., paratype (female). <bold>A</bold> Carapace <bold>B</bold> sternum <bold>C</bold> pedipalps (dorsal) <bold>D</bold> pedipalps (ventral) <bold>E</bold> opisthosoma (dorsal) <bold>F</bold> opisthosoma (ventral) <bold>G</bold> ommatoid <bold>H</bold> gonopod. <bold><abbrev xmlns:xlink="http://www.w3.org/1999/xlink" xlink:title="circulus chitinosus" id="ABBRID0E2SAE" xlink:type="simple">CCh</abbrev></bold> = circulus chitinosus; <bold><abbrev xmlns:xlink="http://www.w3.org/1999/xlink" xlink:title="arcus chitinosus" id="ABBRID0EATAE" xlink:type="simple">ACh</abbrev></bold> = arcus chitinosus.</p></caption><graphic xmlns:xlink="http://www.w3.org/1999/xlink" xlink:href="zookeys-848-021-g002.jpg" position="float" orientation="portrait" xlink:type="simple" id="oo_302885.jpg"/></fig><fig id="F3" position="float" orientation="portrait"><label>Figure 3.</label><caption><p><abbrev xmlns:xlink="http://www.w3.org/1999/xlink" xlink:title="scanning electron microscope" id="ABBRID0ERTAE" xlink:type="simple">SEM</abbrev> images of <italic><tp:taxon-name><tp:taxon-name-part taxon-name-part-type="genus" reg="Typopeltis">Typopeltis</tp:taxon-name-part><tp:taxon-name-part taxon-name-part-type="species" reg="laurentianus">laurentianus</tp:taxon-name-part></tp:taxon-name></italic> sp. n., paratype (male). <bold>A</bold> Chelicerae (right) <bold>B</bold> gonopod. Details in dashed rectangles are shown in images <bold>C</bold> (lower rectangle) and <bold>D</bold> (upper rectangle). <bold>C</bold> Fulcrum (<bold><abbrev xmlns:xlink="http://www.w3.org/1999/xlink" xlink:title="Fulcrum" id="ABBRID0ERUAE" xlink:type="simple">Fu</abbrev></bold>) detail <bold>D</bold> Mensa (<bold><abbrev xmlns:xlink="http://www.w3.org/1999/xlink" xlink:title="Mensa" id="ABBRID0E5UAE" xlink:type="simple">Me</abbrev></bold>) detail.</p></caption><graphic xmlns:xlink="http://www.w3.org/1999/xlink" xlink:href="zookeys-848-021-g003.jpg" position="float" orientation="portrait" xlink:type="simple" id="oo_302886.jpg"/></fig><p><bold><italic>Sternum</italic></bold> (Figs <xref ref-type="fig" rid="F1">1B</xref>, <xref ref-type="fig" rid="F2">2B</xref>). Typical of order, tri-segmented; inconspicuous mesosternum.</p><p><bold><italic>Opisthosoma</italic></bold> (Figs <xref ref-type="fig" rid="F1">1E, G</xref>; <xref ref-type="fig" rid="F2">2E, G</xref>). Pleura divided by crest of granules from tergites I–VIII; tergites without suture. Sides with fine granules (Figs <xref ref-type="fig" rid="F1">1E</xref>, <xref ref-type="fig" rid="F2">2E</xref>). Subcircular ommatoids present (Figs <xref ref-type="fig" rid="F1">1G</xref>, <xref ref-type="fig" rid="F2">2G</xref>). Flagellum with 38 articles (female paratype) and 36 in holotype (broken).</p><p><bold><italic>Pedipalps</italic></bold> (Figs <xref ref-type="fig" rid="F1">1C, D</xref>; <xref ref-type="fig" rid="F2">2C, D</xref>). <bold>Coxa</bold> without accessory tooth, with few setae. <bold>Trochanter</bold> punctated with granules covering dorsal surface. Four spines in dorso-mesal region (I &lt;II &lt;III &lt;IV), spines I-III as broad as or broader than long, conical, with broad base and acute apex; spine IV geminate with spine III, with long setae, conical; apex rhomboid and bigger than double size of spine III. Two small spines close to articular condyle (trochanter-femur), spines smaller than mesal spine I (Fig. <xref ref-type="fig" rid="F1">1C</xref>). Ventral region with thick ridge all along joint with femur, ending mesally with two small conical spines, broader than long (Fig. <xref ref-type="fig" rid="F1">1D</xref>). <bold>Femur</bold> unarmed and covered with shallow pores concentrated on outer margin (Fig. <xref ref-type="fig" rid="F1">1D</xref>). Ventro-mesal region with reduced rhombus spine (almost a granule), conical, broader than long, surrounded by long setae (Fig. <xref ref-type="fig" rid="F1">1C</xref>). In females, ventro-mesal spine well developed, twice longer than wide, with very sharp, curved tip and broad base. Two small conical spines dorsally (I &lt; II); in males these spines reduced to two small granules, clearly homologous to spines present in females. <bold>Patella</bold> covered by pores, especially on ectal face, with few setae; several setae mesally. Patellar apophysis almost as long as patella, with large non-terminal (median) expansion on external margin of apophysis (like large hump); unprecedented smooth texture and slight curvature in ventral direction on terminal portion. Apophysis with spatulated shape with slight concavity ventrally. Ventral face without spines. Females with two coni<!--PageBreak --><!--PageBreak --><!--PageBreak -->cal spines of subequal size in dorso-mesal view (Fig. <xref ref-type="fig" rid="F2">2C</xref>); spines as broad as long, with broad base and sharp tip, most anterior at base of apophysis. Ventral apophysis with reduced ventro-mesal spine in distal position (Fig. <xref ref-type="fig" rid="F2">2D</xref>). Patellar apophysis well developed, but slightly smaller than length of patella, conical, tapering towards apex; with single spine on mesal surface, positioned just before apex; row of spines with three or four small subequal basal spines on ectal face, followed by median series of four spines increasing in size; second series of spines larger than double first row of spines; distal series composed of three spines, with middle ones larger than two others. Two rows of setae at edges of ventral region, absent in males. <bold>Tibia</bold> covered by pores, large concentration of setae (in mesal view), more than in femur and patella. Tibial apophysis conically-shaped, broad base, acute apex, with series of dorsal spines. In ventro-mesal view with two small spines, most apical rhombic and double the size of previous one; penultimate spine with conical shape, with wide base. <bold>Tarsus</bold> covered by long setae, with greater predominance on mesal surface. With longitudinal series of ventral rhomboid spines and another dorsal series.</p><p><bold><italic>Leg I.</italic></bold> Eight tarsomers (variation: seven to nine), first very short (like small ring), second, third and last larger than others (I &lt;II&gt; III–VII &lt;VIII); size and number of tarsomers can vary if leg is regenerated. Apical portion of tibia with two dorsolateral tricobothria, absent in femur and patella. Femur covered with thick granules, patella and tibia with smooth appearance. All articles covered with setae dorsally and ventrally.</p><p><bold><italic>Legs II–IV.</italic></bold> Trochanter and femur with granules. Coxa, tibia and tarsus smooth, last two with concentration of setae. With dorso-apical tricobothrium on tibia; ventro-apical region with thin, acuminate spur. Basitarsus with two spurs, one mesal and other ectal; ventral region with two longitudinal rows with four or five spiniform setae. Distitarsus divided into three tarsomers (I&gt; II &lt;III), length of tarsomere I equal or greater than II + III. Tarsomere I with two longitudinal rows with eight spiniform setae. Tarsomeres II and III similar to previous, but with three and four setae, respectively.</p><p><bold><italic>Sternite</italic></bold> (Figs <xref ref-type="fig" rid="F1">1F</xref>, <xref ref-type="fig" rid="F2">2F</xref>). Genital plate about 1.5 times wider than long, with irregularly distributed setae and accumulated pores on sides. Other ventrites mostly smooth.</p><p><bold><italic>Male Gonopod</italic></bold> (Figs <xref ref-type="fig" rid="F1">1H</xref>; <xref ref-type="fig" rid="F3">3B, C</xref>, <xref ref-type="fig" rid="F3">3D</xref>). <bold><abbrev xmlns:xlink="http://www.w3.org/1999/xlink" xlink:title="lobus lateralis primus" id="ABBRID0EH1AE" xlink:type="simple">LoL1</abbrev></bold> broader than long, reniform, with thin longitudinal sclerotized wrinkles, slightly curved and sinuous in terminal portion (Fig. <xref ref-type="fig" rid="F1">1H</xref>); <bold><abbrev xmlns:xlink="http://www.w3.org/1999/xlink" xlink:title="fistula" id="ABBRID0EQ1AE" xlink:type="simple">Fi</abbrev></bold> with sclerotized borders and inverted trapezoid shape with rounded edges. <bold><abbrev xmlns:xlink="http://www.w3.org/1999/xlink" xlink:title="lobus dorsalis" id="ABBRID0EV1AE" xlink:type="simple">LoD</abbrev></bold> with strongly sclerotized acute projection positioned above all other gonopod structures. <bold><abbrev xmlns:xlink="http://www.w3.org/1999/xlink" xlink:title="lobus lateralis secundus" id="ABBRID0E11AE" xlink:type="simple">LoL2</abbrev></bold> globose, soft, partially covered by <bold><abbrev xmlns:xlink="http://www.w3.org/1999/xlink" xlink:title="lobus lateralis primus" id="ABBRID0E61AE" xlink:type="simple">LoL1</abbrev></bold>; <bold><abbrev xmlns:xlink="http://www.w3.org/1999/xlink" xlink:title="lamina medialis" id="ABBRID0EE2AE" xlink:type="simple">LaM</abbrev></bold> as two parallel plates originating in <bold><abbrev xmlns:xlink="http://www.w3.org/1999/xlink" xlink:title="Mensa" id="ABBRID0EJ2AE" xlink:type="simple">Me</abbrev></bold> and supported by <bold><abbrev xmlns:xlink="http://www.w3.org/1999/xlink" xlink:title="Fulcrum" id="ABBRID0EO2AE" xlink:type="simple">Fu</abbrev></bold> (Fig. <xref ref-type="fig" rid="F3">3C</xref>). <bold><abbrev xmlns:xlink="http://www.w3.org/1999/xlink" xlink:title="Mensa" id="ABBRID0EX2AE" xlink:type="simple">Me</abbrev></bold> subtriangular and covered by denticles (Fig. <xref ref-type="fig" rid="F3">3D</xref>). <bold><italic>Female Gonopod</italic></bold> (Fig. <xref ref-type="fig" rid="F2">2H</xref>) with seminal receptacle (<bold><abbrev xmlns:xlink="http://www.w3.org/1999/xlink" xlink:title="receptaculum seminis" id="ABBRID0EH3AE" xlink:type="simple">RS</abbrev></bold>) of bulbous shape, with base slightly narrower than more dilated distal portion; longer than wide; concave chitinous arc with two sclerotized chitinous rings at base of <bold><abbrev xmlns:xlink="http://www.w3.org/1999/xlink" xlink:title="receptaculum seminis" id="ABBRID0EM3AE" xlink:type="simple">RS</abbrev></bold>. Two well-sclerotized structures on sides of chitinous arch, very long and thin, slightly curved inwards, with base wider than apex.</p></tp:treatment-sec><tp:treatment-sec sec-type="description" id="SECID0EQ3AE"><title>Measurements.</title><p>(holotype male before brackets, variation inside brackets).</p><p>Prosoma: 13.6 mm (length) [12.0–13.6 mm], 8.0 mm (width) [7.1–8.0 mm]; Opisthosoma: 19.4 mm (length) [17.5–19.4mm], 10.7 mm (width) [8.3–10.7mm]; <bold>Pedipalp</bold>: Trochanter: 4.2 mm [3.7–4.2 mm]; Femur: 4.0 mm [4.0–4.4mm]; Patella: 5.4 mm [4.8–5.4 mm]; Patellar apophysis: 4.4 mm [4.0–4.4 mm]; Tibia: 4.1 mm [3.0–4.1 mm]; Tibial apophysis: 1.7 mm [1.6–1.8 mm]; Tarsus: 3.1 mm [2.6–3.1 mm].</p><!--PageBreak --></tp:treatment-sec></tp:taxon-treatment>
