# Supplementary material for: Taxonomy of the thelyphonid genus Typopeltis Pocock, 1894, including homology proposals for the male gonopod structures (Arachnida, Thelyphonida, Typopeltinae)
Source: Zookeys. 2019 May 20;848:21–39. doi: 10.3897/zookeys.848.32263 (PMC6536482; doi:10.3897/zookeys.848.32263)
Supplement: XML Treatment for Typopeltis guangxiensis [file zookeys.848.32263-treatment2.xml]

<!DOCTYPE tp:taxon-treatment
  PUBLIC "-//TaxonX//DTD Taxonomic Treatment Publishing DTD v0 20100105//EN" "tax-treatment-NSO.dtd">
<tp:taxon-treatment xmlns:tp="http://www.plazi.org/taxpub"><tp:treatment-meta><kwd-group><label>Taxon classification</label><kwd><named-content xmlns:xlink="http://www.w3.org/1999/xlink" content-type="kingdom">Animalia</named-content></kwd><kwd><named-content xmlns:xlink="http://www.w3.org/1999/xlink" content-type="order">Uropygi</named-content></kwd><kwd><named-content xmlns:xlink="http://www.w3.org/1999/xlink" content-type="family">Thelyphonidae</named-content></kwd></kwd-group><mixed-citation publication-type="journal"><person-group><name><surname>Seraphim</surname><given-names>Gabriel</given-names></name><name><surname>Giupponi</surname><given-names>Alessandro Ponce de Leão</given-names></name><name><surname>de Miranda</surname><given-names>Gustavo Silva</given-names></name></person-group><article-title>Taxonomy of the thelyphonid genus <italic><tp:taxon-name><tp:taxon-name-part taxon-name-part-type="genus" reg="Typopeltis">Typopeltis</tp:taxon-name-part></tp:taxon-name></italic> Pocock, 1894, including homology proposals for the male gonopod structures (<tp:taxon-name><tp:taxon-name-part taxon-name-part-type="class">Arachnida</tp:taxon-name-part></tp:taxon-name>, Thelyphonida, <tp:taxon-name><tp:taxon-name-part taxon-name-part-type="subfamily">Typopeltinae</tp:taxon-name-part></tp:taxon-name>)</article-title><source>Zookeys</source><day>20</day><month>5</month><year>2019</year><volume>848</volume><fpage>21</fpage><lpage>39</lpage><pub-id pub-id-type="doi">10.3897/zookeys.848.32263</pub-id></mixed-citation></tp:treatment-meta><tp:nomenclature><tp:taxon-name>
                    <tp:taxon-name-part taxon-name-part-type="genus" reg="Typopeltis">Typopeltis</tp:taxon-name-part>
                    <tp:taxon-name-part taxon-name-part-type="species" reg="guangxiensis">guangxiensis</tp:taxon-name-part>
                  </tp:taxon-name><tp:taxon-authority>Haupt &amp; Song, 1996</tp:taxon-authority></tp:nomenclature><tp:treatment-sec sec-type="material" id="SECID0E44AE"><title>Studied material.</title><p>CHINA: Guangxi: Nanning: Gao Feng Park, <named-content xmlns:xlink="http://www.w3.org/1999/xlink" content-type="dwc:verbatimCoordinates" xlink:type="simple"><named-content content-type="geo-json" specific-use="{&#34;type&#34;:&#34;Point&#34;,&#34;coordinates&#34;:[108.365636,22.955023]}" id="NCID0EG5AE" xlink:type="simple">22.955023, 108.365636</named-content></named-content>, 136 m, 13.vii.2016, leg. A. Giupponi, A. Kury, I. Kury &amp; C. Zhang (3 females, <named-content xmlns:xlink="http://www.w3.org/1999/xlink" content-type="dwc:institutional_code" xlink:type="simple">MNRJ</named-content> 08249); same locality, 13.vii.2016, leg. A. Giupponi, A. Kury, I. Kury &amp; C. Zhang (3 juvenile males, 2 juvenile females, <named-content xmlns:xlink="http://www.w3.org/1999/xlink" content-type="dwc:institutional_code" xlink:type="simple">MNRJ</named-content> 08250). Fangshenggang: Shi Wan Danshan National Park, <named-content xmlns:xlink="http://www.w3.org/1999/xlink" content-type="dwc:verbatimCoordinates" xlink:type="simple"><named-content content-type="geo-json" specific-use="{&#34;type&#34;:&#34;Point&#34;,&#34;coordinates&#34;:[107.903660,21.905380]}" id="NCID0EY5AE" xlink:type="simple">21.90538, 107.90366</named-content></named-content>, 276 m, 11–12.vii.2016, leg. A. Giupponi, A. Kury, I. Kury &amp; C. Zhang (1 male, <named-content xmlns:xlink="http://www.w3.org/1999/xlink" content-type="dwc:institutional_code" xlink:type="simple">MNRJ</named-content> 08251); same locality, 11–12.vii.2016, leg. A. Giupponi, A. Kury, I. Kury &amp; C. Zhang (2 juvenile males, <named-content xmlns:xlink="http://www.w3.org/1999/xlink" content-type="dwc:institutional_code" xlink:type="simple">MNRJ</named-content> 08252).</p></tp:treatment-sec><tp:treatment-sec sec-type="Emended diagnosis (after Haupt 1996)" id="SECID0EH6AE"><title>Emended diagnosis (after Haupt 1996).</title><p>Males (about 30 mm in total length without flagellum and chelicerae) larger than females (see measurements); very long patellar apophysis with narrow base and almost straight, blunt tip with three small blunt terminal projections. Male gonopod trapezoidal, <bold><abbrev xmlns:xlink="http://www.w3.org/1999/xlink" xlink:title="lobus lateralis primus" id="ABBRID0EO6AE" xlink:type="simple">LoL1</abbrev></bold> reniform with longitudinal sclerotized <!--PageBreak -->streaks, <bold><abbrev xmlns:xlink="http://www.w3.org/1999/xlink" xlink:title="Mensa" id="ABBRID0EV6AE" xlink:type="simple">Me</abbrev></bold> square, covered by denticles, with four longitudinal crests partially formed by collapsed spines (observable only in <abbrev xmlns:xlink="http://www.w3.org/1999/xlink" xlink:title="scanning electron microscope" id="ABBRID0EZ6AE" xlink:type="simple">SEM</abbrev>). Female gonopod with bulbar <bold><abbrev xmlns:xlink="http://www.w3.org/1999/xlink" xlink:title="receptaculum seminis" id="ABBRID0E56AE" xlink:type="simple">RS</abbrev></bold> with wide base and well-marked <bold><abbrev xmlns:xlink="http://www.w3.org/1999/xlink" xlink:title="circulus chitinosus" id="ABBRID0EEAAG" xlink:type="simple">CCh</abbrev></bold> with large bevel in upper inner portion; <bold><abbrev xmlns:xlink="http://www.w3.org/1999/xlink" xlink:title="arcus chitinosus" id="ABBRID0EJAAG" xlink:type="simple">ACh</abbrev></bold> concave.</p></tp:treatment-sec><tp:treatment-sec sec-type="description" id="SECID0ENAAG"><title>Description.</title><p><bold><italic>Colouration (in alcohol).</italic></bold> Male blackish red, carapace colour becoming lighter from anterior to posterior region. Pedipalps darker in relation to body; legs II–IV lighter compared to carapace. Middle eyes black; lateral eyes yellow. Females slightly lighter than males, more reddish in general.</p><p><bold><italic>Carapace</italic></bold> (Fig. <xref ref-type="fig" rid="F4">4A</xref>). Granules without specific pattern. Keel present between median and lateral eyes. Deep line flanked by granules from posterior region of median eyes to slightly above fovea. Chelicerae similar to <italic><tp:taxon-name><tp:taxon-name-part taxon-name-part-type="genus" reg="Typopeltis">T.</tp:taxon-name-part><tp:taxon-name-part taxon-name-part-type="species" reg="laurentianus">laurentianus</tp:taxon-name-part></tp:taxon-name></italic>, but setae apparently thinner and denser ventrally. Chelicerae claw curved inwards, with thick base and narrow apex, with keel longer than half-length of chelicerae claw (Fig. <xref ref-type="fig" rid="F5">5A</xref>).</p><fig id="F4" position="float" orientation="portrait"><label>Figure 4.</label><caption><p><italic><tp:taxon-name><tp:taxon-name-part taxon-name-part-type="genus" reg="Typopeltis">Typopeltis</tp:taxon-name-part><tp:taxon-name-part taxon-name-part-type="species" reg="guangxiensis">guangxiensis</tp:taxon-name-part></tp:taxon-name></italic> (male). <bold>A</bold> Carapace <bold>B</bold> sternum <bold>C</bold> pedipalps (dorsal) <bold>D</bold> pedipalps (ventral) <bold>E</bold> opisthosoma (dorsal) <bold>F</bold> opisthosoma (ventral) <bold>G</bold> ommatoids.</p></caption><graphic xmlns:xlink="http://www.w3.org/1999/xlink" xlink:href="zookeys-848-021-g004.jpg" position="float" orientation="portrait" xlink:type="simple" id="oo_302887.jpg"/></fig><p><bold><italic>Sternum</italic></bold> (Fig. <xref ref-type="fig" rid="F4">4B</xref>). Typical tri-segmented sternum; inconspicuous mesosternum.</p><p><bold><italic>Tergites</italic></bold> (Fig. <xref ref-type="fig" rid="F4">4E, G</xref>). Acute granules present at posterior border of each tergite, absent in small central region of posterior border of tergites I–V. Ommatoids subcircular.</p><p><bold><italic>Pedipalps</italic></bold> (Fig. <xref ref-type="fig" rid="F4">4C, D</xref>). <bold>Coxa</bold> covered in setae, with higher concentration in ventro-apical and latero-apical portions. <bold>Trochanter</bold> dorsally armed with 5 spines; spines I, II, III increasing in size, facing inwards; spine IV more than twice larger than others, rhomboid and paired with spine III in apical position; spine V smallest, rhombus (I &lt;II &lt;III &lt;IV&gt; V) (Fig. <xref ref-type="fig" rid="F4">4C</xref>). Two short, broad-based subequal spines ventrally (Fig. <xref ref-type="fig" rid="F4">4D</xref>). <bold>Femur</bold> dorsal face covered in thick granules, with few ectal setae and single reduced mesal spine (Fig. <xref ref-type="fig" rid="F4">4C</xref>). One ectal-ventral spine much larger than dorsal one (about four times) (Fig. <xref ref-type="fig" rid="F4">4D</xref>). <bold>Patella</bold> dorsal face with many pores with no apparent pattern, patellar apophysis slender, with small spines on anterior face, enlarged apex with three globular expansions (Fig. <xref ref-type="fig" rid="F4">4C</xref>). Ventral face without spines (Fig. <xref ref-type="fig" rid="F4">4D</xref>). <bold>Tibia</bold> dorsally armed with large conical apophysis with sharp tip, slightly smaller than tibia, covered in setae, with two longitudinal series of small spines, dorsal series with eight small spines, ventral series with fourteen spines (Fig. <xref ref-type="fig" rid="F4">4C</xref>). Ventrally armed with two ectal conical spines, distal almost double the size of subdistal (Fig. <xref ref-type="fig" rid="F4">4D</xref>). <bold>Tarsus</bold> armed dorsally with longitudinal series of fourteen small spines (Fig. <xref ref-type="fig" rid="F4">4C</xref>), armed ventrally with ten spines (Fig. <xref ref-type="fig" rid="F4">4D</xref>).</p><p><bold><italic>Leg I (antenniform)</italic></bold> with nine tarsomers, first very short (as small ring); second, third and last tarsomers longer than others. Number of tarsomeres may vary if there is regeneration of tarsomeres. Apical portion of tibia with two dorsolateral trichobothria, absent on femur and patella. Femur covered with thick granules, patella and tibia with smooth appearance. All articles covered with setae, dorsally and ventrally. <bold><italic>Legs II–IV.</italic></bold> Trochanter and femur with granules. Coxa, tibia and tarsus smooth, last two with concentrated setae. Dorsal-apical trichobothrium present on tibia, thin acuminate spur on ventro-apical region of tibia. Basitarsus with two spurs, one mesal and one ectal; ventral region with two longitudinal rows of five spiniform setae. Distitarsus divided into three tarsomers (I&gt; II &lt;III), I equal or greater than II + III. Tarsomere I with two longitudinal rows of nine to ten spininiform setae each. Tarsomeres II and III with similar structure, but with three and four setae, respectively.</p><p><bold><italic>Sternites</italic></bold> (Fig. <xref ref-type="fig" rid="F4">4F</xref>). Genital plate wider than long (one and a half times wider than long). Sternite mostly smooth, with granules concentrated on sides. Sternite II with <!--PageBreak --><!--PageBreak -->large number of setae and central acute granule on posterior margin. Flagellum with thirty-eight articles.</p><p><bold><italic>Male gonopod</italic></bold> (Fig. <xref ref-type="fig" rid="F5">5B, C, D</xref>). <bold><abbrev xmlns:xlink="http://www.w3.org/1999/xlink" xlink:title="lobus lateralis primus" id="ABBRID0EIHAG" xlink:type="simple">LoL1</abbrev></bold> broader than long, reniform, with thin longitudinally sclerotized striations, slightly curved and sinuous in terminal portion; <bold><abbrev xmlns:xlink="http://www.w3.org/1999/xlink" xlink:title="fistula" id="ABBRID0ENHAG" xlink:type="simple">Fi</abbrev></bold> with sclerotized borders, with inverted trapezoid shape with rounded edges. In basal portion, <bold><abbrev xmlns:xlink="http://www.w3.org/1999/xlink" xlink:title="fistula" id="ABBRID0ESHAG" xlink:type="simple">Fi</abbrev></bold> and <bold><abbrev xmlns:xlink="http://www.w3.org/1999/xlink" xlink:title="lobus dorsalis" id="ABBRID0EXHAG" xlink:type="simple">LoD</abbrev></bold> are not fully fused. <bold><abbrev xmlns:xlink="http://www.w3.org/1999/xlink" xlink:title="lobus lateralis secundus" id="ABBRID0E3HAG" xlink:type="simple">LoL2</abbrev></bold> globose and partially covered by <bold><abbrev xmlns:xlink="http://www.w3.org/1999/xlink" xlink:title="lobus lateralis primus" id="ABBRID0EBIAG" xlink:type="simple">LoL1</abbrev></bold>; <bold><abbrev xmlns:xlink="http://www.w3.org/1999/xlink" xlink:title="lamina medialis" id="ABBRID0EGIAG" xlink:type="simple">LaM</abbrev></bold> as two parallel plates, originating in <bold><abbrev xmlns:xlink="http://www.w3.org/1999/xlink" xlink:title="Mensa" id="ABBRID0ELIAG" xlink:type="simple">Me</abbrev></bold> and supported by <bold><abbrev xmlns:xlink="http://www.w3.org/1999/xlink" xlink:title="Fulcrum" id="ABBRID0EQIAG" xlink:type="simple">Fu</abbrev></bold> (Fig. <xref ref-type="fig" rid="F5">5C</xref>). <bold><abbrev xmlns:xlink="http://www.w3.org/1999/xlink" xlink:title="Mensa" id="ABBRID0EZIAG" xlink:type="simple">Me</abbrev></bold> square, covered by denticles, with four longitudinal crests formed partially by collapsed spines (Fig. <xref ref-type="fig" rid="F5">5D</xref>). <bold><italic>Female gonopod</italic></bold> (Fig. <xref ref-type="fig" rid="F6">6H</xref>), <bold><abbrev xmlns:xlink="http://www.w3.org/1999/xlink" xlink:title="receptaculum seminis" id="ABBRID0EJJAG" xlink:type="simple">RS</abbrev></bold> of bulbous shape, with base narrower than more dilated portion, not much longer than wide; <bold><abbrev xmlns:xlink="http://www.w3.org/1999/xlink" xlink:title="arcus chitinosus" id="ABBRID0EOJAG" xlink:type="simple">ACh</abbrev></bold> chitinous, concave, with two <bold><abbrev xmlns:xlink="http://www.w3.org/1999/xlink" xlink:title="circulus chitinosus" id="ABBRID0ETJAG" xlink:type="simple">CCh</abbrev></bold> sclerotized <!--PageBreak --><!--PageBreak -->at base of <bold><abbrev xmlns:xlink="http://www.w3.org/1999/xlink" xlink:title="receptaculum seminis" id="ABBRID0E2JAG" xlink:type="simple">RS</abbrev></bold>, with large chamber in upper inner portion. On sides of <bold>Ach</bold>, the two long and thin sclerotized structures (observed in <italic><tp:taxon-name><tp:taxon-name-part taxon-name-part-type="genus" reg="Typopeltis">T.</tp:taxon-name-part><tp:taxon-name-part taxon-name-part-type="species" reg="laurentianus">laurentianus</tp:taxon-name-part></tp:taxon-name></italic> sp. n.) are absent.</p><fig id="F5" position="float" orientation="portrait"><label>Figure 5.</label><caption><p><abbrev xmlns:xlink="http://www.w3.org/1999/xlink" xlink:title="scanning electron microscope" id="ABBRID0EUKAG" xlink:type="simple">SEM</abbrev> images of <italic><tp:taxon-name><tp:taxon-name-part taxon-name-part-type="genus" reg="Typopeltis">Typopeltis</tp:taxon-name-part><tp:taxon-name-part taxon-name-part-type="species" reg="guangxiensis">guangxiensis</tp:taxon-name-part></tp:taxon-name></italic> (male). <bold>A</bold> Chelicerae (right) <bold>B</bold> gonopod. Details in dashed rectangles are shown in images <bold>C</bold> (lower rectangle) and <bold>D</bold> (upper rectangle). <bold>C</bold> Fulcrum (<bold><abbrev xmlns:xlink="http://www.w3.org/1999/xlink" xlink:title="Fulcrum" id="ABBRID0EULAG" xlink:type="simple">Fu</abbrev></bold>) detail <bold>D</bold> Mensa (<bold><abbrev xmlns:xlink="http://www.w3.org/1999/xlink" xlink:title="Mensa" id="ABBRID0EBMAG" xlink:type="simple">Me</abbrev></bold>) detail.</p></caption><graphic xmlns:xlink="http://www.w3.org/1999/xlink" xlink:href="zookeys-848-021-g005.jpg" position="float" orientation="portrait" xlink:type="simple" id="oo_302888.jpg"/></fig><fig id="F6" position="float" orientation="portrait"><label>Figure 6.</label><caption><p><italic><tp:taxon-name><tp:taxon-name-part taxon-name-part-type="genus" reg="Typopeltis">Typopeltis</tp:taxon-name-part><tp:taxon-name-part taxon-name-part-type="species" reg="guangxiensis">guangxiensis</tp:taxon-name-part></tp:taxon-name></italic> (female). <bold>A</bold> Carapace <bold>B</bold> sternum <bold>C</bold> pedipalps (dorsal) <bold>D</bold> pedipalps (ventral) <bold>E</bold> opisthosoma (dorsal) <bold>F</bold> opisthosoma (ventral) <bold>G</bold> ommatoids <bold>H</bold> gonopod. <bold><abbrev xmlns:xlink="http://www.w3.org/1999/xlink" xlink:title="circulus chitinosus" id="ABBRID0EONAG" xlink:type="simple">CCh</abbrev></bold> = circulus chitinosus; <bold><abbrev xmlns:xlink="http://www.w3.org/1999/xlink" xlink:title="arcus chitinosus" id="ABBRID0ETNAG" xlink:type="simple">ACh</abbrev></bold> = arcus chitinosus.</p></caption><graphic xmlns:xlink="http://www.w3.org/1999/xlink" xlink:href="zookeys-848-021-g006.jpg" position="float" orientation="portrait" xlink:type="simple" id="oo_302889.jpg"/></fig></tp:treatment-sec><tp:treatment-sec sec-type="natural history" id="SECID0E3NAG"><title>Natural history.</title><p>Collected on the ground of forested areas in the outskirts of Nanning (Guangxi, China), living under logs and stones in shady and humid places. The specimens were abundant in habitats associated with human disturbance, such as roadsides, trails, and abandoned constructions in the forest.</p></tp:treatment-sec><tp:treatment-sec sec-type="description" id="SECID0EBOAG"><title>Measurements.</title><p>(male)</p><p>Prosoma (length): 14.0 mm; Prosoma (width): 8.0 mm; Opisthosoma (length): 16.8 mm; Opisthosoma (width): 10.3 mm. <bold>Pedipalp</bold>- Trochanter: 4.3 mm; Femur: 3.5 mm; Patella: 5.6 mm; Patellar apophysis: 4.2 mm; Tibia: 4.0 mm; Tibial apophysis: 2.1 mm; Tarsus: 3.8 mm. <bold>Genital Plate</bold>- Length: 6.0 mm; Width: 9.0 mm.</p></tp:treatment-sec></tp:taxon-treatment>
